# Supplementary material for: Insights into Antibody-Mediated Alphavirus Immunity and Vaccine Development Landscape
Source: Microorganisms. 2021 Apr 22;9(5):899. doi: 10.3390/microorganisms9050899 (PMC8145166; doi:10.3390/microorganisms9050899)
Supplement: Supplementary file 1 [file microorganisms-09-00899-s001.zip]

Archive with 1 entries (1 files):
- microorganisms-1169685-supplementary.pdf
